# Supplementary material for: Phase Transition and Coefficients of Thermal Expansion in Al2−xInxW3O12 (0.2 ≤ x ≤ 1)
Source: Materials (Basel). 2021 Jul 18;14(14):4021. doi: 10.3390/ma14144021 (PMC8305276; doi:10.3390/ma14144021)
Supplement: Supplementary file 1 [file materials-14-04021-s001.zip]

Archive with 1 entries (1 files):
- materials-1299126-supplementary.pdf
